# Supplementary material for: Treadmill exercise ameliorates atherogenesis and vascular inflammation in ApoE−/− mice via circulating exosome-derived let-7c-5p
Source: Sci Rep. 2025 Dec 9;16:585. doi: 10.1038/s41598-025-30174-3 (PMC12775415; doi:10.1038/s41598-025-30174-3)
Supplement: Supplementary file 2 — Supplementary Material 2 [file 41598_2025_30174_MOESM2_ESM.xlsx]

## Sheet: Fig. 1B
	Control													AS-SED													AS-EX
0 w	29.5	25.3	26.3	24.5	28.2	28.6	25.1	25	26.8	27.9	26.8	26.8	27.6	26.5	29.2	27.8	25.3	25.2	27.8	27.5	20.5	23.5	27.3	24.5	25.6	24.5	28.2	26.5	25.6	23.5	25.6	23.5	26.5	25.6	28.6	25.6	25	23	25.3
6 w	28.9	26.2	25.8	25.2	27.4	28.4	24.8	25.3	26.4	28.1	27.1	26.7	27	27.5	28.7	27.6	25.1	24.8	28.2	27.8	22.1	25.2	26.5	25.6	26.3	28.5	27.3	27.5	24.6	25.3	24.6	24.6	25.9	28.6	27.9	25.9	24.6	24.6	27.6
10 w	30.2	26.4	25.6	25.4	27.8	29.2	24.3	25.4	26.8	27.5	27.5	26.4	27.3	27.9	29.3	27.8	24.8	24.5	28.6	29	21.2	24.8	26.4	26.4	28.3	27.2	29.5	28.6	26.2	24.5	26.8	25.6	27.9	28.7	31.6	24.6	25.8	25.1	26.2
16 w	30.6	26.5	25.8	25.5	27.9	29.1	24.6	25.6	26.7	27.6	27.4	26.8	27.2	28.7	29.6	27.9	24.6	24.6	28.5	27.8	20.3	24.2	25.6	26.2	27.1	27.5	30.6	30.1	25	23	27.6	24.7	29.9	29.3	31.7	24	26.6	24	25.6

## Sheet: Fig. 1C
BW (g)				HW (mg)				TL (mm)
30.6	28.7	30.6		144.5	163.1	170.3		20.4	19.6	20.2
26.5	29.6	30.1		118.5	150.7	145.1		16.7	18.9	19.1
25.8	27.9	25		124.2	133.4	120.5		17.4	17.2	15.4
25.5	24.6	23		125.4	141.1	121.6		17	16.6	15.2
27.9	24.6	27.6		130.2	155.1	142.6		18.1	16.5	18.5
29.1	28.5	24.7		126.6	161.5	129.7		19.4	19.3	15.2
24.6	27.8	29.9		109.3	129.8	137.9		15.5	17.8	18.4
25.6	20.3	29.3		109.9	123.8	146		17.1	13.2	19.3
26.7	24.2	31.7		118.4	142.3	144.6		18.3	16.2	19.5
27.6	25.6	24		129.5	141.9	125.3		18.4	16.3	15.8
27.4	26.2	26.6		130.5	139	147.8		18.1	17.6	17.8
26.8	27.1	24		135.9	138.3	144.8		17.9	18.5	16.3
27.2	27.5	25.6		134.9	138.6	126.5		18.7	18.1	16.7
HW/BW				HW/TL				BW/TL
4.72222	5.68293	5.56536		7.08333	8.32143	8.43069		1.5	1.46429	1.51485
4.4717	5.09122	4.8206		7.09581	7.97354	7.59686		1.58683	1.56614	1.57592
4.81395	4.78136	4.82		7.13793	7.75581	7.82468		1.48276	1.62209	1.62338
4.91765	5.73577	5.28696		7.37647	8.5	8		1.5	1.48193	1.51316
4.66667	6.30488	5.16667		7.19337	9.4	7.70811		1.54144	1.49091	1.49189
4.35052	5.66667	5.25101		6.52577	8.36788	8.53289		1.5	1.47668	1.625
4.44309	4.66906	4.61204		7.05161	7.29213	7.49457		1.5871	1.5618	1.625
4.29297	6.09852	4.98294		6.4269	9.37879	7.56477		1.49708	1.53788	1.51813
4.43446	5.88017	4.56151		6.46995	8.78395	7.41538		1.45902	1.49383	1.62564
4.69203	5.54297	5.22083		7.03804	8.70552	7.93038		1.5	1.57055	1.51899
4.76277	5.30534	5.55639		7.20994	7.89773	8.30337		1.51381	1.48864	1.49438
5.0709	5.10332	6.03333		7.59218	7.47568	8.88344		1.49721	1.46486	1.47239
4.95956	5.04	4.94141		7.2139	7.65746	7.57485		1.45455	1.51934	1.53293

## Sheet: Fig. 1E
	EF				FS				CO
	Control	AS-SED	AS-EX		Control	AS-SED	AS-EX		Control	AS-SED	AS-EX
	65.41	55.58	62.59		35.52	28.58	33.32		22.64	17.39	17.68
	72.67	48.7	54.35		40.68	24.28	26.07		14.29	15.6	21.16
	71.69	51.55	67.56		39.99	25.97	36.83		18.55	13.97	19.45
	65.8	57.86	54.91		35.66	22.21	30.01		21.1	11.46	15.28
	65.6	60.32	52.56		38.22	23.14	23.07		13.63	17.24	16.61
	61.55	46.78	50.11		32.7	23.07	25		21.17	12.07	14.05
	63.36	46.37	56.93		33.97	22.85	29.4		18.86	15.12	19.95
	63.21	53.7	57.25		33.33	27.38	25.36		15.31	20.15	15.01
	69.4	51.11	57.49		34.56	25.73	26.82		16.44	17.19	18.36
	74.32	55.49	51.33		35.61	20.33	24.08		17.49	15.22	16.81
	71.06	56.83	53.28		34.13	24.58	30.02		17.38	12.38	16.97
	70.22	49.32	60.28		39.77	29.37	31.73		16.71	14.58	20.63
	68.47	51.28	62.48		37.22	26.43	39.78		18.38	14.92	20.48

## Sheet: Fig. 1F
		Control	AS-SED	AS-EX
		2.44	18.32	7.45
		4.49	14.35	6.89
		8.76	15.96	11.2
		1.7	25.36	14.13
		3.43	17.25	3.21
		1.79	19.48	5.54
		5.46	16.74	8.97
		5.33	20.11	7.54
		5.21	13.28	9.64

## Sheet: Fig. 1I
	Control	AS-SED	AS-EX
	265	365	262
	185	304	232
	174	355	252
	265	420	234
	195	380	245
	198	364	201
	172	346	258
	175	345	288
	204	412	193
	274	389	184
	288	331	175
	234	327	190
	225	362	171

## Sheet: Fig. 2A
		Control	AS-EX	AS-SED
	0.086207	0.023993	0.017627	0.066127
	0.172414	0.223935	0.246776	0.347166
	0.258621	0.455867	0.757953	0.91751
	0.344828	0.799766	1.33964	1.58705
	0.431034	1.47957	2.29149	2.85172
	0.517241	2.20735	3.70163	4.16599
	0.603448	2.96713	5.14116	6.19113
	0.689655	4.0948	6.7217	8.26586
	0.775862	5.61436	8.30223	10.6382
	0.862069	7.5178	10.5173	13.4733
	0.948276	9.85312	13.508	16.3664
	1.03448	13.0522	16.0052	19.8381
	1.12069	15.8034	20.9289	25.7895
	1.2069	18.3626	25.4179	31.2449
	1.2931	21.8336	29.9656	36.2045
	1.37931	27.256	34.6896	41.1309
	1.46552	29.3674	39.6545	49.3224
	1.55172	37.2851	44.6311	55.3482
	1.63793	43.1554	49.9015	63.2917
	1.72414	50.0654	52.5279	68.6066
	1.81035	58.6149	60.3366	78.2859
	1.89655	66.5085	67.0877	86.1963
	1.98276	75.7858	73.5156	96.5783
	2.06897	83.4956	79.2502	107.919
	2.15517	93.7726	87.1059	116.135
	2.24138	101.266	94.8676	127.443
	2.32759	112.503	102.8	141.495
	2.41379	125.403	111.707	155.067
	2.5	143.566	122.683	171.632
	2.58621	160.753	133.259	184.246
	2.67241	179.747	140.979	198.331
	2.75862	195.271	151.544	215.044
	2.84483	218.792	162.872	229.13
	2.93103	240.106	175.998	243.661
	3.01724	264.243	188.166	263.846
	3.10345	295.402	202.638	279.717
	3.18966	323.729	225.006	298.497
	3.27586	349.498	237.116	317.872
	3.36207	373.043	256.876	341.066
	3.44828	398.284	280.854	358.738
	3.53448	432.833	303.293	387.363
	3.62069	473.622	328.952	416.599
	3.7069	530.981	352.196	446.067
	3.7931	581.686	386.239	482.627
	3.87931	634.494	411.146	517.029
	3.96552	703.042	443.256	557.416
	4.05172	774.333	480.783	597.117
	4.13793	867.586	513.293	642.753
	4.22414	956.2	552.777	700.292
	4.31034	1052.89	597.256	755.086
	4.39655	1142.07	635.271	822.039
	4.48276		678.28	885.439
	4.56897		726.824
	4.65517		774.17
	4.74138		825.993
	4.82759		878.192
	4.91379		931.049
	5		988.277

## Sheet: Fig. 2B
		Elastin elastic modulus（KPa）					Collagen elastic modulus（KPa）
		Control	AS-SED	AS-EX			Control	AS-SED	AS-EX
		68.23	52.34	48.27			1529	1246	359.1
		69.9	41.58	60.72			2083	533.5	537.2
		24.09	76.21	70.64			611.9	936.8	1089
		64.72	42.87	50.46			1652	573.7	1324
		52.32	38.47	34.7			1542.3	652.7	846.4
		44.87	46.25	57.58			925.7	1002.9	745.6

## Sheet: Fig. 2C
	AS-SED						AS-EX								Control
1e-09	0.95	1.92	0.13	19.66	12.84	21.84	1.02	7.83	21.86	5.02	6.15	9.07	28.72	22.57	35.15	26.36	35.24	21.36	53.67	6.05	6.37	11.24
3e-09	8.06	28.06	8.21	21.66	13.87	14.37	2.47	14.49	30.83	15.05	12.92	30.16	21.54	47.24	52.12	41.23	40.72	40.78	76.36	12.72	26.75	25.29
1e-08	16.35	88.01	18.44	17.67	43.27	11.49	63.2	58.55	65.74	20.4	56	73.77	90.77	97.64	90.91	69.92	73.51	70.87	89.14	42.07	61.15	48.91
3e-08	33.65	95.2	58.01	7.53	76.81	12.07	86.71	87.25	94.62	62.54	59.69	90.38	92.82	100	98.33	85.13	82.96	84.47	88.82	72.8	77.71	78.29
1e-07	60.43	96.4	85.73	68.97	91.3	77.01	96.25	97.39	94.94	94.98	89.23	95.63	94.36	100	99.85	99.19	88.8	88.35	91.37	93.2	96.18	94.38
3e-07	96.21	96.4	94.08	87.4	95.48	85.63	99.49	99.42	100.16	98.33	94.46	96.61	97.44	99.74	101.36	100.12	90.78	91.26	92.01	94.58	99.36	99.74

## Sheet: Fig. 2D
	Rmax of ACh（%）				pIC50 of ACh
	Control	AS-SED	AS-EX		Control	AS-SED	AS-EX
	101.36	96.21	99.49		8.347	6.788	8.101
	100.12	96.4	99.42		8.191	8.381	8.056
	90.78	94.08	100.16		8.173	7.623	8.074
	91.26	87.4	98.33		8.35	7.029	7.602
	92.01	95.48	94.46		8.768	7.866	8.035
	94.58	85.63	96.61		7.881	7.364	8.293
	99.36		97.44		8.264		8.052
	99.74		99.74		7.936		8.433

## Sheet: Fig. 3A
		Control	AS-SED	AS-EX
		0.47	15.27	9.01
		0.071	17.19	7.28
		0.18	30.45	11.33
		0.22	25.18	13.39
		0.35	31.25	12.71
		0.28	28.34	18.28
		0.51	21.65	15.44

[truncated: 22 more sheets: Fig. 3D, Fig. 3E, Fig. 3F, Fig. 4D, Fig. 4E, Fig. 5B, Fig. 5D, Fig. 6A, Fig. 6B, Fig. 6C, Fig. 6D, Fig. 6E, Fig. 6F, Fig. 7A, Fig. 7B, Fig. 7C, Fig. 7D, Fig. 7E, Fig. 7F, Supplementary Fig. 1B …]
