# Supplementary material for: Treadmill exercise ameliorates atherogenesis and vascular inflammation in ApoE−/− mice via circulating exosome-derived let-7c-5p
Source: Sci Rep. 2025 Dec 9;16:585. doi: 10.1038/s41598-025-30174-3 (PMC12775415; doi:10.1038/s41598-025-30174-3)
Supplement: Supplementary file 3 — Supplementary Material 3 [file 41598_2025_30174_MOESM3_ESM.xlsx]

## Sheet: Sheet1
miRNA_id	SED-1_Tpm	SED-2_Tpm	EX-1_Tpm	EX-2_Tpm
mmu-let-7a-5p	25481.4938011062	29044.9	20935.1713280548	13069.8196408126
mmu-let-7b-3p	27.3451044801905	38.3376450576933	27.5997516330086	23.2474332348607
mmu-let-7b-5p	10516.4229912037	13558.6724530656	10391.6839428771	10052.2757767943
mmu-let-7c-5p	11679.3173107693	18595.784945028	14109.5051207781	8507.08301790522
mmu-let-7d-3p	1601.85831573183	2553.69855383882	1956.89211140725	3002.04405664822
mmu-let-7d-5p	761.34994005642	1156.51362478766	789.381746618644	618.387190815839
mmu-let-7e-5p	590.083233048912	455.788446050739	361.568767190162	302.219669146825
mmu-let-7f-5p	28765.8065299852	21049.3814260338	11857.2836460999	11161.9629752379
mmu-let-7g-5p	3670.02573211012	3028.65688930896	2150.09758531696	2396.05580060034
mmu-let-7i-5p	30197.8373547348	30889.3236463142	25276.7685302978	20437.7693189287
mmu-let-7j	178.464341362844	215.115008006139	60.7218577521687	323.916666080634
mmu-let-7k	11.5137282021855	48.9873465372362	13.7998758165043	9.29958071267143
mmu-miR-101a-3p	538.269901910108	215.115008006139	289.80700878479	460.303429981332
mmu-miR-101b-3p	130.970212528829	183.168037348612	60.7218577521687	99.1899595968297
mmu-miR-103-3p	2298.44353465096	558.022166204588	974.307295038451	1391.7587884109
mmu-miR-106a-5p	63.3255	14.9087285589193	82.8016590585756	21.6985154806274
mmu-miR-106b-3p	200.052581741941	466.438147530282	245.647406171976	402.958546497888
mmu-miR-106b-5p	31.6628	21.2994029590858	8.27992548990257	15.4982888232405
mmu-miR-107-3p	10.0745121769123	2.1295135396882	30.3597267963094	102.289313652114
mmu-miR-10a-5p	970.037817950001	1503.67981006549	690.017832420713	981.049578954574
mmu-miR-10b-5p	624.624417655468	579.321569163674	612.736123688739	638.535269995415
mmu-miR-1198-5p	813.163271195224	1880.66345246115	5514.62992151775	1224.37544686372
mmu-miR-122-5p	34208.9588390636	65013.8990020037	18558.7461627089	20437.7693189287
mmu-miR-1249-3p	53.2509929351077	25.5584300384622	22.0798013064068	23.2474332348607
mmu-miR-125a-3p	24.4666724296441	27.6879435781504	16.5598509798051	27.8972235911964
mmu-miR-125a-5p	1322.64885259987	1778.4318660884	690.017832420713	751.673082114434
mmu-miR-125b-2-3p	17.2705923032782	10.6497014795429	27.5997516330086	13.9478525221893
mmu-miR-125b-5p	5710.84804400821	5401.31905311995	2423.3471472815	5176.47250482003
mmu-miR-126a-3p	6398.7979667757	1695.36590157285	2125.25780884726	2284.46690623555
mmu-miR-126a-5p	3438.31039781217	1211.88951194396	764.541970148936	1464.60044217077
mmu-miR-127-3p	211.566309944127	85.1933442741394	71.7617584053722	117.787602475355
mmu-miR-128-3p	15473.1171752819	15760.9457945472	15370.859449438	32196.4209695019
mmu-miR-129-5p	115.138836250824	85.1933442741394	49.6819570989653	61.9931552929619
mmu-miR-130a-3p	896.637800661068	726.281474994281	764.541970148936	3050.08935941899
mmu-miR-130b-3p	149.68002085738	215.115008006139	314.649189414047	1007.39788479154
mmu-miR-132-3p	73.4000172889323	53.2463736166126	13.7998758165043	3.09935405528452
mmu-miR-133a-3p	394.34829938279	521.814034686583	353.288841700259	533.145083741198
mmu-miR-137-3p	71.9608012636591	8.5201879398547	2.75997516330086	15.4982888232405
mmu-miR-139-3p	24.4666724296441	34.0786179783169	44.1620067723636	15.4982888232405
mmu-miR-139-5p	195.734933666122	87.3249915949295	168.365697440002	44.9459487154881
mmu-miR-140-3p	3890.22733820588	4319.35120490799	3549.4578846206	14638.2598329365
mmu-miR-140-5p	151.119236882653	242.802951584289	405.730773962525	204.578627304228
mmu-miR-141-3p	218.762390070493	240.673438044601	226.32517586932	61.9931552929619
mmu-miR-142a-3p	3046.84053047992	3299.1499182525	2067.29592625839	1146.8824842007
mmu-miR-142a-5p	443.281644242078	144.830392290918	74.521733568673	147.235262367602
mmu-miR-143-3p	1544.28967472091	2108.55980926762	289.80700878479	779.57030570563
mmu-miR-144-3p	46.0549128087418	38.3376450576933	44.1620067723636	38.7457220581012
mmu-miR-144-5p	830.433863498502	87.3249915949295	195.965449073011	666.432493586611
mmu-miR-145a-5p	264.817302879234	370.595	88.3216093851773	344.06474526021
mmu-miR-146a-5p	9242.7090376921	5394.92837871979	5848.59893707491	8866.64757053549
mmu-miR-148a-3p	3467.09471831763	4828.38602457534	6290.21179231989	3014.44299141617
mmu-miR-148b-3p	2242.31410966531	2568.60728239774	1807.84864426991	4134.97868832673
mmu-miR-149-5p	76.2784493394787	202.335792986908	204.245374562913	213.878
mmu-miR-150-5p	4542.19686034154	2044.66373417147	1852.01065104227	2713.7737585704
mmu-miR-151-3p	430.328700014619	1071.31814673242	1280.67415480305	497.498715738382
mmu-miR-151-5p	148.240804832107	19.1677556382957	74.521733568673	127.087183188026
mmu-miR-152-3p	948.449577570903	540.983924105981	494.052383347703	545.544018509154
mmu-miR-155-5p	119.456484326643	63.8960750961555	77.2817087319739	54.2440108813416
mmu-miR-15a-5p	1185.92177596995	400.412558894439	215.285275216117	578.091032456687
mmu-miR-15b-3p	205.809445843034	115.01293517308	157.323392627249	220.076916127469
mmu-miR-15b-5p	1845.08737823197	1456.82197706794	651.378180134501	2676.57695426653
mmu-miR-16-5p	352387.255208685	283692.756739647	354415.736193612	209789.737861964
mmu-miR-17-5p	118.01726830137	253.452653063832	154.563417463948	235.576723497527
mmu-miR-182-5p	509.485581404644	110.751774312602	215.285275216117	288.270298077818
mmu-miR-183-5p	145.36237278156	51.1168600769244	151.803442300647	108.489540309501
mmu-miR-1839-5p	100.745121769123	144.830392290918	99.3615100383807	77.4914441162023
mmu-miR-184-3p	634.69892983238	2083.00137922916	1233.75457702693	734.62587553696
mmu-miR-1843a-3p	25.9058884549173	44.7261856767579	5.51995032660171	32.5470139475321
mmu-miR-185-5p	1351.43317310533	741.19	767.301945312237	1365.41048257394
mmu-miR-186-5p	326.703591965981	206.596953847386	96.6015348750799	153.433970478171
mmu-miR-187-3p	138.166292655194	212.98549446645	135.243591320842	86.7910248288737
mmu-miR-18a-5p	133.848644579375	44.7261856767579	52.4419322622662	6.19870811056903
mmu-miR-190a-5p	112.258849971308	25.5584300384622	11.0399006532034	63.543591594013
mmu-miR-190b-5p	38.8588326823759	66.0255886358437	13.7998758165043	49.5942205250059
mmu-miR-191-3p	31.6628	68.1551021755319	88.3216093851773	88.3414611299249
mmu-miR-191-5p	62910.0022021405	63431.4165220642	52435.9074384341	213802.279157459
mmu-miR-192-5p	2249.51018979167	1243.83648260149	408.490749125826	996.547867777815
mmu-miR-193a-5p	116.578052276097	115.01293517308	80.0416838952747	29.4476598922476
mmu-miR-193b-5p	50.3725608845614	23.428916498774	5.51995032660171	38.7457220581012
mmu-miR-194-5p	542.587549985928	351.427346138304	295.326959111391	299.118796544722
mmu-miR-1943-5p	23.0274564043709	19.1677556382957	66.2418080787705	77.4914441162023
mmu-miR-195a-5p	217.323174045219	202.335792986908	88.3216093851773	55.7944471823928
mmu-miR-196a-5p	1.43921602527318	17.0382420986075	27.5997516330086	7.74914441162023
mmu-miR-196b-5p	119.456484326643	195.947252367843	234.607505518772	179.782276315134
mmu-miR-1981-5p	594.400881124731	670.90558783798	618.256074015341	881.859619357745
mmu-miR-1983	38.8588326823759	36.2081315180051	16.5598509798051	71.2927360056333
mmu-miR-199a-3p	2072.4850644541	2210.79139564037	1029.50920246402	750.124164360201
mmu-miR-199b-3p	1640.71714841421	1616.56109791778	885.983281493724	554.843599221826
mmu-miR-19a-3p	125.213348427736	42.5966721370697	16.5598509798051	71.2927360056333
mmu-miR-19b-3p	1109.64332663047	340.777644658761	273.247157804984	1064.74124972816
mmu-miR-1a-3p	1020.41037883456	391.894504735686	143.523516810744	164.283987491894
mmu-miR-200a-3p	220.201606095766	129.921663731999	69.0017832420713	32.5470139475321
mmu-miR-200b-3p	100.745121769123	70.2846157152201	74.521733568673	57.344883483444
mmu-miR-200c-3p	40.2980487076491	93.7135322139941	162.84334295385	75.942526361969
mmu-miR-203-3p	575.69107279618	253.452653063832	110.403814851134	220.076916127469
mmu-miR-205-5p	961.402521798362	1075.57717381179	576.856446565828	717.577150412669
mmu-miR-206-3p	3950.67441126736	3737.90012220463	919.105387612884	2082.98763298661
mmu-miR-20a-5p	654.847954186205	351.427346138304	345.008916210357	299.118796544722
mmu-miR-20b-5p	129.530996503555	31.9469706575268	57.9618825888679	153.433970478171
mmu-miR-210-3p	287.844759283605	449.399905431675	259.44728198848	2434.80152265844
mmu-miR-215-3p	24.4666724296441	25.5584300384622	66.2418080787705	21.6985154806274
mmu-miR-215-5p	264.817302879234	153.350580230773	314.649189414047	110.038458063734
mmu-miR-218-5p	155.436884958473	63.8960750961555	38.6420564457619	46.4948664697214
mmu-miR-219a-2-3p	63.3255	44.7261856767579	30.3597267963094	27.8972235911964
mmu-miR-21a-5p	14241.1404865032	9848.46027443915	7093.39341475504	5681.72188351685
mmu-miR-22-3p	1073.66292599864	628.30891570091	529.934464630164	598.239111636263
mmu-miR-221-3p	1144.18451123702	1835.93726678439	1333.11608706531	3866.85646942849
mmu-miR-222-3p	237.472198399044	189.556577967676	165.603318117151	314.618603914781
mmu-miR-222-5p	28.7843205054636	4.2590270793764	16.5598509798051	4.64979035633571
mmu-miR-223-3p	25887.3558286912	18282.6973777285	14454.5140369885	27342.3162130082
mmu-miR-223-5p	520.99930960683	438.750203952132	281.527083294887	700.528425288377
mmu-miR-224-5p	63.3255	21.2994029590858	24.8397764697077	41.8450761133857
mmu-miR-23a-3p	5269.00561579141	7369.30749717603	4711.44829908261	10377.742879176
mmu-miR-23b-3p	133.848644579375	100.104206614161	96.6015348750799	79.0418804172535
mmu-miR-24-3p	8790.79209729838	9854.85094883932	12806.7487605091	8200.21507694888
mmu-miR-25-3p	30774.9660893273	27871.3143247037	26535.3628837944	49103.6494198507
mmu-miR-25-5p	64.7647211372932	80.934317194763	55.201907425567	105.388667707399
mmu-miR-26a-5p	1272.27629171531	830.644708687818	673.457981440908	505.247860150002
mmu-miR-26b-5p	2538.79416510055	1740.09422103071	797.661672108546	1421.20492975633
mmu-miR-27a-3p	2733.0898827414	2061.70197627007	1487.67950452926	8739.56038734746
mmu-miR-27b-3p	7223.47496617311	3392.86345046649	2994.68123936117	4998.24066480595
mmu-miR-28a-3p	424.571835913527	191.688225288466	143.523516810744	517.646794917958
mmu-miR-296-5p	90.6706095922105	217.244521545827	52.4419322622662	61.9931552929619
mmu-miR-29a-3p	8163.28924759237	6221.31406032823	3513.57580333814	28469.0506180294
mmu-miR-29b-3p	630.381281756561	163.998147929214	82.8016590585756	181.331194069368
mmu-miR-29c-3p	994.504490379645	419.582448313836	389.17092298272	1215.07586615105
mmu-miR-301a-3p	201.491797767214	97.9725592933705	151.803442300647	86.7910248288737
mmu-miR-301b-3p	69.0823692131127	46.857832997548	16.5598509798051	61.9931552929619
mmu-miR-30a-3p	57.5686410109273	10.6497014795429	13.7998758165043	82.141234472538
mmu-miR-30a-5p	346.854170548775	355.686373217681	273.247157804984	415.357481265844
mmu-miR-30b-5p	365.563978877326	178.909010269235	44.1620067723636	247.974139718665
mmu-miR-30c-5p	903.833880787434	398.28304535475	242.887431008675	751.673082114434
mmu-miR-30d-5p	2658.2506494272	2954.11324651436	1484.91952936596	3766.11607353061
mmu-miR-30e-3p	33.1019685812832	97.9725592933705	27.5997516330086	37.1968043038678
mmu-miR-30e-5p	502.289501278278	264.102354543375	118.683740341037	289.820734378869
mmu-miR-31-5p	99.3059057438496	14.9087285589193	38.6420564457619	34.0959317017654
mmu-miR-320-3p	654.847954186205	1335.42050127579	1562.20364225748	1215.07586615105
mmu-miR-322-5p	761.34994005642	543.113437645669	278.767108131586	1819.5152044447
mmu-miR-324-5p	41.7372647329223	27.6879435781504	63.4818329154696	48.0453027707726
mmu-miR-326-3p	381.395355155331	826.385681608441	761.779590826085	788.869886418302
mmu-miR-328-3p	47386.5109117451	63465.4930062614	43363.5421109654	33140.2752626994
mmu-miR-331-3p	1.43921602527318	19.1677556382957	16.5598509798051	9.29958071267143
mmu-miR-335-5p	338.217320168167	123.530989331833	66.2418080787705	154.984406779223
mmu-miR-338-3p	283.527111207786	110.751774312602	85.5616342218764	86.7910248288737
mmu-miR-339-3p	15.831376278005	14.9087285589193	44.1620067723636	10.8484984669047
mmu-miR-339-5p	461.991452570629	455.788446050739	306.369263924145	965.551290131334
mmu-miR-342-3p	28846.4041816294	27717.965878254	21387.8216797934	28348.1636614987
mmu-miR-345-3p	40.2980487076491	38.3376450576933	69.0017832420713	51.1446568260571
mmu-miR-34a-5p	555.540494213386	281.140596641982	126.963665830939	404.508982798939
mmu-miR-34b-3p	1.43921602527318	19.1677556382957	22.0798013064068	7.74914441162023
mmu-miR-350-3p	48.9333448592882	27.6879435781504	80.0416838952747	122.43739283169
mmu-miR-351-5p	54.6902089603809	83.0638307344512	30.3597267963094	79.0418804172535
mmu-miR-361-3p	194.295717640849	379.115289716455	176.645622929905	748.573728059149
mmu-miR-361-5p	486.458125000274	700.723044955818	499.574737833854	418.456835321128
mmu-miR-363-3p	217.323174045219	19.1677556382957	99.3615100383807	80.5923167183047
mmu-miR-375-3p	96.4274736933032	72.4141292549083	187.685523583108	113.137812119019
mmu-miR-378a-3p	398.665947458609	374.854128855976	256.687306825179	565.692097688731
mmu-miR-378a-5p	57.5686410109273	119.271962252456	27.5997516330086	102.289313652114
mmu-miR-379-5p	171.268261236478	31.9469706575268	19.319826143106	23.2474332348607
mmu-miR-382-5p	461.991452570629	481.346876089202	300.849313597543	164.283987491894
mmu-miR-409-3p	89.2313935669373	63.8960750961555	71.7617584053722	65.0940278950642
mmu-miR-421-3p	155.436884958473	289.660784581837	85.5616342218764	83.6916707735892
mmu-miR-423-3p	261.938870828688	547.372464725045	872.183405677219	533.145083741198
mmu-miR-423-5p	5050.24322572091	10834.5850768974	25922.6267601057	7536.88193741755
mmu-miR-425-3p	129.530996503555	149.089419370295	49.6819570989653	482.000426915141
mmu-miR-425-5p	922.543689115986	1047.88923023364	747.979715009581	1103.48697178626
mmu-miR-429-3p	348.293386574048	146.959905830607	77.2817087319739	58.8938012376773
mmu-miR-434-3p	118.01726830137	21.2994029590858	30.3597267963094	44.9459487154881
mmu-miR-451a	3924.76852281244	905.190485263516	1250.31442800674	3449.94855186159
mmu-miR-467c-5p	23.0274564043709	68.1551021755319	22.0798013064068	30.9965776464809
mmu-miR-483-5p	12.9529442274586	31.9469706575268	5.51995032660171	7.74914441162023
mmu-miR-484	143.923156756287	125.662636652623	218.045250379417	133.285891298595
mmu-miR-486a-3p	240.35063044959	496.257738429223	1021.22687281457	176.681403713032
mmu-miR-486a-5p	47742.0003784455	70634.5942239902	114178.790114015	40030.8743042567
mmu-miR-486b-5p	30274.1158040743	52963.1653860829	84146.4112778625	24062.8503567491
mmu-miR-497a-5p	112.258849971308	31.9469706575268	13.7998758165043	158.083760834507
mmu-miR-501-3p	77.7176653647518	434.491176872755	350.528866536958	218.527998373236
mmu-miR-503-3p	92.1098256174837	85.1933442741394	289.80700878479	158.083760834507
mmu-miR-505-5p	24.4666724296441	48.9873465372362	24.8397764697077	43.3955124144369
mmu-miR-511-5p	161.193749059565	140.571365211542	69.0017832420713	83.6916707735892
mmu-miR-532-3p	110.819633946035	187.427064427988	149.043467137346	88.3414611299249
mmu-miR-532-5p	863.535832079785	636.826969859663	215.285275216117	2606.83465456195
mmu-miR-542-5p	48.9333448592882	59.6370480167791	88.3216093851773	313.06816761373
mmu-miR-574-3p	3743.42574939905	2728.34640324758	2067.29592625839	3442.19940744997
mmu-miR-664-5p	228.836902247405	276.881569562606	118.683740341037	272.772009254577
mmu-miR-669a-3p	37.4196166571027	51.1168600769244	52.4419322622662	10.8484984669047
mmu-miR-669c-5p	1.43921602527318	266.231868083063	113.163790014435	189.080338480988
mmu-miR-674-3p	617.428337529102	700.723044955818	397.450848472623	702.078861589428
mmu-miR-674-5p	76.2784493394787	227.89422302537	220.805225542718	451.00384926866
mmu-miR-676-3p	1243.49041698087	1797.5996217267	1355.19588837172	2592.88528349294
mmu-miR-6967-3p	27.3451044801905	14.9087285589193	8.27992548990257	9.29958071267143
mmu-miR-6988-3p	24.4666724296441	27.6879435781504	16.5598509798051	26.3467872901452
mmu-miR-700-3p	69.0823692131127	29.8174571178386	71.7617584053722	116.238684721121
mmu-miR-7075-3p	24.4666724296441	19.1677556382957	5.51995032660171	37.1968043038678
mmu-miR-744-5p	1491.0386817858	2687.87924465019	3132.68480584532	2543.29106296794
mmu-miR-760-3p	123.774132402463	14.9087285589193	55.201907425567	48.0453027707726
mmu-miR-7a-5p	331.021240041801	91.5840186743059	198.725424236311	189.080338480988
mmu-miR-7b-5p	84.9137454911178	25.5584300384622	24.8397764697077	43.3955124144369
mmu-miR-8112	30.2235365307368	36.2081315180051	27.5997516330086	4.64979035633571
mmu-miR-8114	66.2039371625664	66.0255886358437	60.7218577521687	57.344883483444
mmu-miR-8116	21.5882403790977	57.505400695989	35.882081282461	23.2474332348607
mmu-miR-872-5p	86.3529615163909	172.518335869069	162.84334295385	69.7422997045821
mmu-miR-874-3p	125.213348427736	48.9873465372362	30.3597267963094	71.2927360056333
mmu-miR-877-5p	25.9058884549173	8.5201879398547	11.0399006532034	7.74914441162023
mmu-miR-9-3p	177.02512533757	48.9873465372362	35.882081282461	41.8450761133857
mmu-miR-9-5p	1912.73053141981	447.270391891987	253.927331661878	509.897650506338
mmu-miR-92a-3p	17941.389755144	25948.0542001055	20275.5132224304	22009.3088651079
mmu-miR-92b-3p	27.3451044801905	2.1295135396882	35.882081282461	20.1480791795762
mmu-miR-93-3p	33.1019685812832	68.1551021755319	46.9219819356645	133.285891298595
mmu-miR-93-5p	16915.2209579794	13024.0792033598	6875.34816437562	30178.5273644103
mmu-miR-98-5p	135.287860604648	274.752056022918	165.603318117151	162.733551190843
mmu-miR-99a-5p	146.801588806834	149.089419370295	146.283491974045	322.367748326401
mmu-miR-99b-3p	133.848644579375	127.792150192311	74.521733568673	280.521153666197
mmu-miR-99b-5p	342.536522472955	453.658932511051	209.765324889515	336.31560084859
novel.30	57.5686410109273	74.5457765756984	30.3597267963094	26.3467872901452
