# Supplementary material for: Treadmill exercise ameliorates atherogenesis and vascular inflammation in ApoE−/− mice via circulating exosome-derived let-7c-5p
Source: Sci Rep. 2025 Dec 9;16:585. doi: 10.1038/s41598-025-30174-3 (PMC12775415; doi:10.1038/s41598-025-30174-3)
Supplement: Supplementary file 5 — Supplementary Material 5 [file 41598_2025_30174_MOESM5_ESM.xlsx]

## Sheet: mRNA primer sequences
Gene	mRNA primer sequence
MMP-9	F: GCTGACTACGATAAGGACGGCA
	R: TAGTGGTGCAGGCAGAGTAGGA
Timp-3	F: CTGACAGGTCGCGTCTATGA
	R: GGCGTAGTGTTTGGACTGGT
IL-6	F: TAGTCCTTCCTACCCCAATTTCC
	R: TTGGTCCTTAGCCACTCCTTC
TNF-α	F: CCCTCACACTCAGATCATCTTCT
	R: GCTACGACGTGGGCTACCAG
GAPDH	F: TGTGTCCGTCGTGGATCTGA
	R: CCTGCTTCACCACCTTCTTGA

## Sheet: miRNA primer sequences
miRNA	miRNA primer sequence ( 5’ to 3’)
mmu-let-7j RT	GTCGTATCCAGTGCAGGGTCCGAGGTATTCGCACTGGATACGACATAACA
mmu-let-7j F	CGCGTGAGGTATTAGTTTGTGC
mmu-let-7d-3p RT	GTCGTATCCAGTGCAGGGTCCGAGGTATTCGCACTGGATACGACAGAAAG
mmu-let-7d-3p F	GCGCTATACGACCTGCTGC
mmu-let-7k RT	GTCGTATCCAGTGCAGGGTCCGAGGTATTCGCACTGGATACGACCACACA
mmu-let-7k F	GCGCGTGAGGTAGGAGGT
mmu-let-7b-5p RT	GTCGTATCCAGTGCAGGGTCCGAGGTATTCGCACTGGATACGACAACCAC
mmu-let-7b-5p F	GCGCGTGAGGTAGTAGGTTGT
mmu-let-7d-5p RT	GTCGTATCCAGTGCAGGGTCCGAGGTATTCGCACTGGATACGACAACTAT
mmu-let-7d-5p F	GCGCGAGAGGTAGTAGGTTGC
mmu-let-7b-3p RT	GTCGTATCCAGTGCAGGGTCCGAGGTATTCGCACTGGATACGACGGGAAG
mmu-let-7b-3p F	GCGCGCTATACAACCTACTGC
mmu-let-7g-5p RT	GTCGTATCCAGTGCAGGGTCCGAGGTATTCGCACTGGATACGACAACTGT
mmu-let-7g-5p F	CGCGCGTGAGGTAGTAGTTTGT
mmu-let-7f-5p RT	GTCGTATCCAGTGCAGGGTCCGAGGTATTCGCACTGGATACGACAACTAT
mmu-let-7f-5p F	CGCGCGTGAGGTAGTAGATTGT
mmu-let-7e-5p RT	GTCGTATCCAGTGCAGGGTCCGAGGTATTCGCACTGGATACGACAACTAT
mmu-let-7e-5p F	CGCGTGAGGTAGGAGGTTGT
mmu-let-7i-5p RT	GTCGTATCCAGTGCAGGGTCCGAGGTATTCGCACTGGATACGACAACAGC
mmu-let-7i-5p F	CGCGCGTGAGGTAGTAGTTTGT
mmu-let-7a-5p RT	GTCGTATCCAGTGCAGGGTCCGAGGTATTCGCACTGGATACGACAACTAT
mmu-let-7a-5p F	GCGCGTGAGGTAGTAGGTTGT
mmu-let-7c-5p RT	CTCAACTGGTGTCGTGGAGTCGGCAATTCAGTTGAGAACCATAC
mmu-let-7c-5p F	ACACTCCAGCTGGGTGAGGTAGTAGGTTGT
miRNA R	TGGTGTCGTGGAGTCG
U6 F	GCTTCGGCAGCACATATACTAAAAT
U6 R	CGCTTCACGAATTTGCGTGTCAT

## Sheet: siRNA primer sequences
siRNA	siRNA primer sequence
mTimp-3 5’-3’	CACUCUGUCUACACUAUUAA (dT) (dT)
mTimp-3 anti5’-3’	UUAAUAGUGUAGACCAGAGUG (dT) (dT)
let-7c-5p-mimic 5’-3’	UGAGGUAGUAGGUUGUAUGGUU
let-7c-5p-mimic anti 5’-3’	CCAUACAACCUACUACCUCAUU
let-7c-5p-mimic NC 5’-3’	UUGUACUACACAAAAGUACUG
let-7c-5p-mimic NC anti 5’-3	GUACUUUUGUGUAGUACAAUU
let-7c-5p-inhibitor	(mA)(mA)(mC)(mC)(mA)(mU)(mA)(mC)(mA)(mA)(mC)(mC)(mU)(mA)(mC)(mU)(mA)(mC)(mC)(mU)(mC)(mA)
let-7c-5p-inhibitor NC	(mC)(mA)(mG)(mU)(mA)(mC)(mU)(mU)(mU)(mU)(mG)(mU)(mG)(mU)(mA)(mG)(mU)(mA)(mC)(mA)(mA)
